# Supplementary material for: High TLR6 Expression Status Predicts a More Favorable Prognosis after Esophagectomy for Locally Advanced Thoracic Esophageal Squamous Cell Carcinoma
Source: Curr Oncol. 2023 May 4;30(5):4724–35. doi: 10.3390/curroncol30050356 (PMC10217459; doi:10.3390/curroncol30050356)
Supplement: Supplementary file 1 [file curroncol-30-00356-s001.zip]

Archive with 1 entries (1 files):
- curroncol-2314706-supplementary.pdf
